# Supplementary material for: Myoconjunctival Enucleation Study (MES): Outcome of Myoconjunctival Enucleation Technique with Polymethyl Methacrylate (PMMA) implant and Custom-made prosthesis (CMP) in a tertiary eye care center in Nepal
Source: PLoS One. 2025 Jul 29;20(7):e0321703. doi: 10.1371/journal.pone.0321703 (PMC12306768; doi:10.1371/journal.pone.0321703)
Supplement: S1 Dataset — (XLSX) [file pone.0321703.s001.xlsx]

## Sheet: Sheet1
Age	Gender	Eye	Axial Length of normal Eye	Duration of surgery(Minutes)	Implant Size	Complication intraop	Biopsy	First POD complication	Consent	6weeks complication	implant movement Elevation	depression	abduction	adduction	prosthesis elevation	depression	adduction	Abduction	IPH(mm)	MRD1(mm)	Prosthesis volume(ml)	width(cm)	Length	thickness	base	hertel OD	hertel OS	Satisfaction score
28	Male	RE	23	50	20	adherent conjunctiva	Endophthalmitis	vomiting	yes	NA	3	3	2	3	2	3	2	3	10	3	4	2	2.1	0.9	92	14	14	5
27	Male	LE	22.5	45	20	NA	phthisis bulbi	NA	yes	NA	3	3	2	3	3	4	2	2	8	3	4	2.4	2.9	0.8	103	18	17	3
22	Male	RE	23	45	20	NA	phthisis bulbi	vomiting	yes	NA	2	3	3	3	3	2	3	2	10	3	4	2.4	2.6	0.6	100	16	16	5
20	Male	LE	21.5	45	20	slipped superior rectus	phthisis bulbi	headache	yes	NA	3	2	2	2	2	3	2	3	9	3	4	2.1	2.4	0.7	100	17	17	3
38	Male	LE	22.43	50	18	conjunctival shrinkage inferiorly	phthisis bulbi	pain, nausea, BMD	yes	none, lower lid notching due to old scar	3	2	4	4	2	2	2	3	10	4	3	1.9	2.2	0.6	90	16	16.5	4
30	Female	LE	21.38	40	20	NA	phthisis bulbi	headache nausea	yes	suture granuloma 10 months	2	2	3	3	3	3	3	2	9	3	3	2.2	2.3	0.5	95	15	15	5
24	Male	LE	22.92	40	20	NA	phthisis bulbi	NA	yes	NA	3	3	3	3	3	3	4	4	9	3	4	2	2.2	0.3	95	12	12	4
27	Male	LE	22.78	40	20	shallow inf fornix	phthisis bulbi	severe headache, nausea , no vomitig	yes	NA	4	2	3	3	3	4	3	4	8	3	4	2.1	2.5	0.6	100	16	17	4
20	Female	RE	22.78	40	18	microphthalmos, poorly developed eom	phthisis bulbi	NA	yes	NA	3	2	3	2	1	3	2	2	8	3	4	2.1	2.4	0.5	90	15	13	5
65	Male	LE	23.9	40	20	NA	phthisis bulbi	NA	yes	NA	1	2	2	2	3	1	2	2	8	4	3	2.5	2.5	0.3	98	17	16	3
32	Male	LE	22.75	40	20	NA	phthisis bulbi	headache vomiting	yes	NA	2	2	3	2	1	2	1	1	10	5	4	2.1	2.4	0.4	100	14	13	4
28	Male	LE	22.75	45	20	canthotomy	phthisis bulbi	NA	yes	Insurance	3	3	2	3	2	3	3	2	8	3	4	2.2	2.4	0.3	94	14	14	4
27	Male	RE	23.5	45	20	staphyloma, canthotomy, cantholysis	phthisis bulbi	NA	yes	NA	2	3	4	4	2	3	4	4	8	2	4	2.4	2	0.9	100	15	16	5
25	Female	RE	25	40	20	NA	phthisis bulbi	NA	yes	NA	3	2	3	3	3	3	4	3	9	3	4	2.5	2.5	0.3	94	13	13	4
52	Male	LE	23	40	20	NA	phthisis bulbi	no vomiting	yes	NA	3	2	3	3	3	2	3	3	9	2	4	2.3	2.5	0.3	96	14	14	4
30	Male	RE	23.5	40	20	NA	phthisis bulbi	NA	yes	NA	3	2	3	3	3	2	3	3	9	3	3	1.9	2.3	0.2	94	14	13	5
21	Female	RE	23	30	20	NA	phthisis bulbi	NA	yes	NA	3	2	3	3	3	2	3	3	9	3	3	1.7	2	0.3	91	14	15	4
20	Male	LE	23.5	40	20	NA	phthisis bulbi	NA	yes	NA	2	2	3	3	3	3	4	3	8	2	4	2	2.2	0.4	98	15	15	5
21	Female	LE	22.8	40	20	none	phthisis bulbi	headache , vomiting	yes	NA	2	2	3	2	2	2	3	3	9	3	4	2.3	2.3	0.4	94	13	13	4
62	Male	LE	22	40	20	perforated corneal ulcer / congested conjunctiva	perforated corneal ulcer	NA	yes	NA	1	1	3	2	2	2	1	3	9	3	5	2.2	2.4	0.3	100	14	13	4
30	Male	RE	21.8	40	20	NA	phthisis bulbi	NA	yes	lost to follow up	3	3	4	3	3	3	4	4	9	3	4	2	2.3	0.3	92	13	13	4
50	Male	RE	22.3	40	20	NA	phthisis bulbi	NA	yes	NA	2	2	3	3	3	2	3	3	9	3	3	1.8	2.1	0.3	100	15	15	4
32	Female	RE	22.8	40	20	NA	phthisis bulbi	NA	yes	NA	2	2	3	3	2	2	3	3	9	4	3	2.1	2.3	0.4	93	10	13	4
21	Female	LE	22.62	35	20	NA	phthisis bulbi	NA	yes	NA	2	2	3	3	3	3	3	3	9	3	3	2.1	2.3	0.3	95	15	15	5
51	Female	LE	22.28	35	20	NA	staphyloma with chronic keratitis	NA	yes	NA	2	3	3	3	3	3	3	3	8	3	3	2.1	2.3	0.3	98	15	14	4
19	Male	LE	23.89	35	20	NA	phthisis bulbi	NA	yes	NA	2	2	2	3	3	3	3	3	9	3	4	2	2.5	0.3	95	13	13	5
28	Female	LE	23.89	35	22	NA	phthisis bulbi	NA	yes	NA	2	2	2	3	3	3	3	3	9	3	4	2.1	2.6	0.3	96	12	12	5
21	Female	RE	20	40	18	NA	phthisis bulbi	HEADACHE , VOMITING	yes	NA	2	2	2	2	2	2	2	2	9	3	3	2	2.2	0.3	92	13	13	5
27	Male	RE	21.87	35	20	NA	phthisis bulbi	none	yes	NA	1	2	2	2	2	2	2	2	9	3	4	1.9	2.2	0.4	100	16	16	4
22	Female	RE	22.2	40	20	NA	phthisis bulbi	NA	yes	NA	2	3	3	2	2	2	3	2	9	3	4	2	2.3	0.3	95	14	14	4
70	Female	LE	23	40	20	NA	panophthalmitis	NA	yes	today	2	2	3	3	2	2	3	3	7	2	4	2	2.1	0.3	92	10	9	5
58	Female	LE	22	30	20	NA	phthisis bulbi	NA	yes	ptosis surgery done	2	2	2	2	2	2	1	3	9	4	4	2.2	2.4	0.4	91	11	11	4
26	Female	RE	30.11	40	18	NA	Buphthalmos/staphyloma	NA	yes	Buphthalmos	2	1	1	2	2	1	1	2	10	4	4	2.1	2.5	0.4	88	12	18	5
22	Female	LE	22.37	30	20	NA	phthisis bulbi	NA	yes	NA	3	3	3	2	1	3	2	2	7	2	4	2.1	2.1	0.3	100	16	18	4
18	Female	LE	22.5	30	20	NA	phthisis bulbi	1 episode vomiting	yes	NA	2	3	3	3	2	3	3	3	10	4	4	2.4	2.4	0.5	100	14	15	3
